# Supplementary material for: Real-World Patterns and Outcomes of Anticoagulation Therapy in Pulmonary Embolism: An Observational Dual-Centre Registry Analysis
Source: J Cardiovasc Dev Dis. 2025 Oct 6;12(10):394. doi: 10.3390/jcdd12100394 (PMC12565383; doi:10.3390/jcdd12100394)
Supplement: Supplementary file 1 [file jcdd-12-00394-s001.zip]

Archive with 1 entries (1 files):
- jcdd-3863013-Supplementary Material.pdf
